# Supplementary material for: Reduced stem nonstructural carbohydrates caused by plant growth retardant had adverse effects on maize yield under low density
Source: Front Plant Sci. 2022 Oct 20;13:1035254. doi: 10.3389/fpls.2022.1035254 (PMC9632278; doi:10.3389/fpls.2022.1035254)
Supplement: Supplementary file 2 [file Table_2.xlsx]

## Sheet: Grain yield and components
			2020 year					2021 year
Density	PGR	Repeat	Yield (t ha-1)	ENM	TKW (g)	KNE	KNM	Yield (t ha-1)	ENM	TKW (g)	KNE	KNM
4.5	CK	1	9.17	5	327.523	535.1	2407.83	9.80575	4.66667	289.21	648	2915.85
4.5	CK	2	8.9213	5	314.7	541.8	2437.98	10.0374	4.66667	299.09	641.4	2886.16
4.5	CK	3	9.38	4.33333	326.125	549.7	2473.53	10.4788	4.66667	294.3	680.5	3062.1
4.5	T1	1	8.51127	4.66667	308.2	527.8	2374.98	9.81606	4.66667	303.47	618.2	2781.76
4.5	T1	2	8.83497	4.33333	323.6	521.8	2347.98	9.29513	4.33333	304.82	582.8	2622.47
4.5	T1	3	8.52827	5	316	515.8	2320.98	9.45368	5	308.59	585.5	2634.62
4.5	T2	1	8.26	4.33333	301.443	523.7	2356.53	9.63	4.33333	304.768	603.9	2717.41
4.5	T2	2	8.52256	4.66667	306	532.3	2395.23	9.41	5	311.959	576.5	2613.92
4.5	T2	3	8.4597	5	318.9	507	2281.39	8.98	4.66667	295.449	580.9	2594.12
6	CK	1	11.29	6	287.956	562	3371.83	12.6137	6	281.98	641.2	3847.01
6	CK	2	10.6131	6	290.6	523.5	3140.84	12.2134	6	288.13	607.6	3645.42
6	CK	3	10.96	5.66667	289.454	542.75	3256.34	12.0311	5.66667	275.75	625.4	3752.21
6	T1	1	10.73	6.33333	294.081	523	3137.84	10.63	6	283.692	537.1	3222.44
6	T1	2	10.45	6.33333	282.571	530.1	3180.44	10.7688	6	281.68	548	3287.84
6	T1	3	10.7185	5.66667	286	537.2	3223.04	11.27	6.33333	272.741	592.3	3553.62
6	T2	1	10.5455	6	294.2	513.8	3082.65	10.72	6	299.598	512.89	3077.19
6	T2	2	10.52	5.66667	283.341	532.2	3193.04	11.1183	6	303.91	524.4	3146.24
6	T2	3	10.37	5.66667	290	495.4	2972.25	10.32	5.66667	274.601	538.7	3232.04
7.5	CK	1	12.54	7.33333	288.29	498.8	3740.81	13.51	7.33333	257.218	602.3	4517.02
7.5	CK	2	12.27	7.66667	308.966	455.4	3415.33	12.8873	7.33333	264.32	559.1	4193.04
7.5	CK	3	12.455	7.33333	296.5	481.7	3612.57	13.35	7.66667	277.232	552.2	4141.29
7.5	T1	1	11.8255	7.33333	293.9	461.4	3460.33	12.5718	7	278.04	518.5	3888.56
7.5	T1	2	11.4748	7.33333	292.8	449.4	3370.33	12.3161	7.66667	275.52	512.6	3844.31
7.5	T1	3	11.8538	7.66667	287.5	472.8	3545.82	12.9481	7.33333	281.21	528	3959.8
7.5	T2	1	11.1495	8	296.3	431.5	3236.09	12.1905	7.33333	277.2	504.3	3782.06
7.5	T2	2	10.91	7	304.028	411.5	3086.1	12.9	7.33333	277.59	532.9	3996.55
7.5	T2	3	11.23	7.33333	283.027	455	3412.33	12.0818	7.33333	273.21	507.1	3803.06
9	CK	1	12.6821	9	286.3	423.3	3809.51	13.6183	8.66667	254.82	510.7	4596.07
9	CK	2	13.3563	9	283	451	4058.8	13.918	9	261.71	508.2	4573.57
9	CK	3	13.4808	8.66667	300.9	428.125	3852.93	14.1883	8.66667	263.27	515	4634.77
9	T1	1	12.6561	9	277.2	436.3	3926.5	14.6677	8.66667	275.05	509.6	4586.17
9	T1	2	13.3	8.66667	301.174	422	3797.81	15.8217	8.33333	285.7	529.2	4762.56
9	T1	3	12.87	9.33333	284.596	432.143	3889.09	13.5558	9.33333	262.28	493.9	4444.88
9	T2	1	12.69	9	291.427	416.111	3744.81	14.1642	8.66667	277.42	487.9	4390.88
9	T2	2	12.87	8.66667	282.727	435	3914.8	13.2206	8.66667	252.27	500.8	4506.97
9	T2	3	13.11	9	285.619	438.625	3947.43	12.9441	9.33333	263.74	469	4220.79

## Sheet: Precipitation and Temperature
Data	Precipitation (mm)	Temperature (℃）
2020-06-01	5.61	25.48
2020-06-02	0.03	27.6
2020-06-03	0.01	29.4
2020-06-04	0	27.26
2020-06-05	0.01	26.16
2020-06-06	0	28.19
2020-06-07	0	30.75
2020-06-08	0	30.21
2020-06-09	0.06	28
2020-06-10	0.07	31.21
2020-06-11	0.01	29.85
2020-06-12	0.27	29.85
2020-06-13	0	29.74
2020-06-14	0	29.86
2020-06-15	0	29
2020-06-16	0.06	27.4
2020-06-17	0.44	25.04
2020-06-18	0.09	28.34
2020-06-19	0	28.36
2020-06-20	0	29.82
2020-06-21	0	32.24
2020-06-22	0	31.42
2020-06-23	0	30.17
2020-06-24	2.57	30.74
2020-06-25	3.56	30.3
2020-06-26	2.53	26.22
2020-06-27	0	30.66
2020-06-28	4.2	30.46
2020-06-29	26.89	28.2
2020-06-30	7.81	26.73
2020-07-01	0.02	27.44
2020-07-02	19.58	26.43
2020-07-03	13.28	25.55
2020-07-04	16.77	24.61
2020-07-05	4.14	27.39
2020-07-06	0.76	28.28
2020-07-07	9.46	28.36
2020-07-08	0.7	28.37
2020-07-09	12.8	22.52
2020-07-10	0.97	22.87
2020-07-11	4.4	24.52
2020-07-12	15.21	25.12
2020-07-13	0.4	26.88
2020-07-14	0.22	26.8
2020-07-15	0.36	28.17
2020-07-16	0.32	28.93
2020-07-17	0.67	28.14
2020-07-18	0.23	26.15
2020-07-19	0	26.82
2020-07-20	0	29.47
2020-07-21	0	29.03
2020-07-22	3.83	27.11
2020-07-23	0	28.57
2020-07-24	0	30.55
2020-07-25	0.1	30.87
2020-07-26	3.12	26.26
2020-07-27	4.05	26.26
2020-07-28	2.27	29.1
2020-07-29	0.55	30.6
2020-07-30	0.02	31.65
2020-07-31	8.3	30.48
2020-08-01	9.82	29.63
2020-08-02	13.91	30.9
2020-08-03	6.99	30.28
2020-08-04	0.55	29.65
2020-08-05	20.64	25.67
2020-08-06	48.79	24
2020-08-07	6.78	25.55
2020-08-08	0.33	26.58
2020-08-09	4.5	27.76
2020-08-10	8.09	28.02
2020-08-11	0.6	27.66
2020-08-12	10.3	27.95
2020-08-13	52.38	26.76
2020-08-14	0.21	28.08
2020-08-15	16.31	23.91
2020-08-16	25.25	23.76
2020-08-17	3.05	27.37
2020-08-18	9.64	26.69
2020-08-19	3.64	21.26
2020-08-20	0.09	21.16
2020-08-21	0	21.57
2020-08-22	0.07	21.93
2020-08-23	1.15	25.12
2020-08-24	12.71	23.91
2020-08-25	0	25.03
2020-08-26	0.22	24.32
2020-08-27	0.9	24.88
2020-08-28	0.03	25.56
2020-08-29	0	26.76
2020-08-30	0.03	26.67
2020-08-31	5.11	24.26
2020-09-01	0.02	24.55
2020-09-02	0.11	22.52
2020-09-03	0.01	21.47
2020-09-04	0	22.21
2020-09-05	0	23.49
2020-09-06	0.05	25.59
2020-09-07	3.59	25.57
2020-09-08	0.19	24.94
2020-09-09	1.61	23.2
2020-09-10	0	22.94
2020-09-11	0.2	22.5
2020-09-12	5.52	21.46
2020-09-13	0.45	22.8
2020-09-14	14.86	22.46
2020-09-15	20.32	21.91
2020-09-16	0.01	18.5
2020-09-17	0.01	17.94
2020-09-18	0	19.18
2020-09-19	0	19.71
2020-09-20	0	20.54
2020-09-21	0.02	20.02
2020-09-22	8.46	18.87
2020-09-23	12.51	18.65
2020-09-24	1.54	18.67
2020-09-25	0.01	18.86
2020-09-26	0	19.02
2020-09-27	0	19.69
2020-09-28	0.39	20.15
2020-09-29	5.22	14.26
2020-09-30	0.03	15.53
2020-10-01	0.25	16.62
2020-10-02	0	12.28
2020-10-03	0	13.53
2020-10-04	0	10.87
2020-10-05	0	11.42
2020-10-06	0	11.23
2020-10-07	0	14.32
2020-10-08	0	11.87
2020-10-09	0	14.41
2020-10-10	0	14.95
2020-10-11	0	14.55
2020-10-12	0	11.68
2020-10-13	0	14.3
2020-10-14	0.17	12.91
2020-10-15	0	13.14
2020-10-16	0.01	11.69
2020-10-17	0.02	11.55
2020-10-18	0	12.3
2020-10-19	0	12.94
2020-10-20	0	13.68
2020-10-21	0	11.19
2020-10-22	0	9.02
2020-10-23	0	8.14
2020-10-24	0	9.63
2020-10-25	0	12.83
2020-10-26	0	13.9
2020-10-27	0	9.92
2020-10-28	0	9.94
2020-10-29	0.04	9.78
2020-10-30	0	9.87
2020-10-31	0.02	11.79
2021-06-01	0	25.62
2021-06-02	0	27.39
2021-06-03	0	24.33
2021-06-04	0	26.82
2021-06-05	0	28.01
2021-06-06	0	27.25
2021-06-07	0	25.9
2021-06-08	0	28.51
2021-06-09	5.27	26.34
2021-06-10	5.27	26.28
2021-06-11	0	29.74
2021-06-12	0	28.45
2021-06-13	0	31.07
2021-06-14	63.28	27.09
2021-06-15	0	27.26
2021-06-16	10.55	26.63
2021-06-17	5.27	27.37
2021-06-18	0	27.81
2021-06-19	0	29.11
2021-06-20	0	29.93
2021-06-21	0	30.69
2021-06-22	0	29.36
2021-06-23	0	28.03
2021-06-24	0	26.96
2021-06-25	0	28.49
2021-06-26	0	32.15
2021-06-27	0	32.03
2021-06-28	0	31.94
2021-06-29	10.55	26.87
2021-06-30	0	30.46
2021-07-01	0	26.53
2021-07-02	9.03	26.89
2021-07-03	31.16	28.23
2021-07-04	0.06	31.02
2021-07-05	0.46	32.55
2021-07-06	0.03	31.37
2021-07-07	12.09	27.23
2021-07-08	0.32	29.4
2021-07-09	0.02	30.93
2021-07-10	0.25	32.49
2021-07-11	20.5	31.03
2021-07-12	62.46	29.37
2021-07-13	2.17	30.72
2021-07-14	4.73	31.26
2021-07-15	1.72	30.98
2021-07-16	3.1	30.39
2021-07-17	23.15	28.52
2021-07-18	29.52	26.64
2021-07-19	9.23	27.86
2021-07-20	0.28	26.59
2021-07-21	76.1	27.18
2021-07-22	19.16	26.94
2021-07-23	0.24	28.8
2021-07-24	0.01	30.67
2021-07-25	0	31.59
2021-07-26	3.39	32
2021-07-27	5.88	32.44
2021-07-28	16.23	26.47
2021-07-29	59.64	24.07
2021-07-30	1.91	27.3
2021-07-31	0.43	31.15
2021-08-01	0.14	29.15
2021-08-02	0.08	28.7
2021-08-03	0	29.77
2021-08-04	3.27	28.83
2021-08-05	17.21	29.31
2021-08-06	1.26	28.8
2021-08-07	1.37	29.38
2021-08-08	0.32	29.37
2021-08-09	2.92	28.33
2021-08-10	0.23	29.4
2021-08-11	0.17	27.91
2021-08-12	1.57	28.72
2021-08-13	0.65	27.37
2021-08-14	0.79	27.4
2021-08-15	0.08	28.26
2021-08-16	0.35	29.23
2021-08-17	0.08	28.78
2021-08-18	0.05	27.13
2021-08-19	37.63	23.84
2021-08-20	14.13	25.26
2021-08-21	1.06	26.37
2021-08-22	2.32	27.29
2021-08-23	0.07	26.77
2021-08-24	0	25.44
2021-08-25	0	24.89
2021-08-26	0	25.55
2021-08-27	0.04	26.37
2021-08-28	0	25.65
2021-08-29	0.27	26.08
2021-08-30	0.42	26.16
2021-08-31	16.25	22.69
2021-09-01	0	24.08
2021-09-02	0	25.6
2021-09-03	0.01	24.8
2021-09-04	7.11	23.61
2021-09-05	2.65	22.6
2021-09-06	7.18	20.37
2021-09-07	0	23.01
2021-09-08	0.13	24.4
2021-09-09	0.08	25.97
2021-09-10	0.47	26.65
2021-09-11	0.68	28.55
2021-09-12	0.16	28.11
2021-09-13	0.34	28.05
2021-09-14	0.84	25.48
2021-09-15	0	23.93
2021-09-16	3.52	20.9
2021-09-17	0.1	22.55
2021-09-18	14.31	20.61
2021-09-19	69.06	17.38
2021-09-20	10.92	20.07
2021-09-21	0.05	21.52
2021-09-22	0	21.26
2021-09-23	34.56	20.3
2021-09-24	19.66	21.14
2021-09-25	18.89	19.64
2021-09-26	21.67	19.1
2021-09-27	0.84	20.5
2021-09-28	0.2	18.94
2021-09-29	0.05	20.05
2021-09-30	0.71	21.62
2021-10-01	0.22	19.58
2021-10-02	0.66	21.34
2021-10-03	43.43	21.17
2021-10-04	31.15	14.08
2021-10-05	50.65	11.29
2021-10-06	39.32	10.99
2021-10-07	0.06	12.26
2021-10-08	0.6	13.51
2021-10-09	9.29	15.43
2021-10-10	0.52	12.44
2021-10-11	0	10.3
2021-10-12	0	10.84
2021-10-13	0	14.49
2021-10-14	0.9	15.06
2021-10-15	0.01	13.4
2021-10-16	0	7.14
2021-10-17	0	6.3
2021-10-18	0.01	9.68
2021-10-19	0	7.71
2021-10-20	1.53	8.31
2021-10-21	0.04	9.12
2021-10-22	0	8.49
2021-10-23	0	8.94
2021-10-24	0	9.87
2021-10-25	0	11.96
2021-10-26	0.1	11.93
2021-10-27	0	11.21
2021-10-28	0	12.89
2021-10-29	5.63	12.27
2021-10-30	0.11	11.56
2021-10-31	0	10.59

## Sheet: Relevant agronomic traits
			2020 year	2021 year		2020 year			2021 year			Stem diameter (mm)		stem dry matter weight ratio		stem dry matter weight at silking stage (g/plant)
Density	PGR	Repeat	LAI	LAI	SE	Plant height (cm)	Ear height (cm)	Center of gravity height (cm)	Plant height (cm)	Ear height (cm)	Center of gravity height (cm)	2020 year	2021 year	2020 year	2021 year	2021 year
4.5	CK	1	3.38055	3.95095	754	208	93.5	78	264.3	118.5	98.2	26.585	25.52	58.62	63.04	84.22
4.5	CK	2	3.57543	3.81798	784	217	110	80	259	119.7	98.3	26.18	23.815	58.09	63.19	86.1
4.5	CK	3	3.34172	3.72872	731	205.7	102	75	258.3	116.2	92	26.185	24.79	57.75	62.7	85.71
4.5	T1	1	2.83829	3.65661	742	202.5	95	74.5	259.5	112.3	93.4	26.925	26.75	60.44	64.65	88.24
4.5	T1	2	2.98352	3.08911	726	197	96.5	71.5	250.5	109.5	79.2	26.005	25.68	61.41	63.22	85.25
4.5	T1	3	2.73907	3.34836	750	208.5	95	79	256.3	115	90.5	26.71	25.715	61.73	62.48	85.11
4.5	T2	1	2.49106	2.81387	725	203	96	77	241.5	93.8	70.5	26.795	26.755	63.36	64.55	82.27
4.5	T2	2	2.20028	3.17038	714	205	99	74.5	248.6	97.8	78.9	26.505	26.845	61.4	63.98	83.12
4.5	T2	3	2.28618	2.94706	712	199	92	75	244.3	89.8	72.3	26.59	26.64	61.18	64.19	86.92
6	CK	1	4.3487	4.76	758	216	109	78	261.2	117.5	101.5	25.37	24.295	56.29	61.42	75.78
6	CK	2	4.09742	4.58465	744	206	107.5	75	267.6	120	103.6	24.99	23.775	56.01	60.84	75.52
6	CK	3	4.39984	4.94	759	211	111	81.5	266.4	124.7	100.8	24.91	24.21	55.72	60.93	76.65
6	T1	1	3.15221	4.67771	743	200.5	103	72	257.3	109.3	84	25.545	26	59.83	62.33	75.94
6	T1	2	3.65303	4.6511	736	202	111.5	79.5	259.2	110.1	89.8	26.97	25.715	60.94	62.52	78.66
6	T1	3	3.43806	4.73181	736	202	102	77	261	107	81.4	25.305	24.455	59.61	60.35	73.37
6	T2	1	3.29421	4.32363	668	200	91	71.5	239.6	97.2	77.4	26.955	26.64	61.62	63.04	73.19
6	T2	2	3.13823	4.46046	678	201	95	72.5	242.3	97.4	82.5	26.24	25.335	61.62	63.57	76.7
6	T2	3	3.03443	4.23542	688	203	94.5	72	242.5	97	78	25.35	26.555	60.29	62.23	74.69
7.5	CK	1	4.96362	6.5025	728	211.5	111	81.5	267	134.4	101.2	24.77	23.615	56.36	61.84	71.69
7.5	CK	2	5.61855	6.09718	751	214	112.5	82.5	264.7	136.7	103.6	24.12	24.3	57.4	60.72	69.96
7.5	CK	3	4.86434	5.91361	776	221	111.5	80	265.2	135.5	102.5	24.81	24.24	57.96	61.06	72.68
7.5	T1	1	4.66217	4.51815	642	207	106	75	248.37	105.5	85.2	25.26	25.03	56.57	61.65	61.09
7.5	T1	2	4.06143	4.62773	671	209	113.5	74	253.75	112.6	86	25.175	24.47	57.18	60.83	60.39
7.5	T1	3	4.36396	4.77819	701	207	109.5	75	243	97.5	93	25.03	24.715	57.12	61.14	62.44
7.5	T2	1	3.96716	4.4341	571	189.5	89	65	252.7	99.5	81.3	25.75	26.605	59.66	61.73	61.28
7.5	T2	2	3.55591	4.41499	629	192	92	69	242.1	103.5	78.2	25.23	26.045	60.54	61.17	60.56
7.5	T2	3	3.96146	4.89326	674	198	100.5	76	244.7	95.3	77.3	25.4	25.62	60.16	61.81	62.85
9	CK	1	6.13267	7.16028	656	212	114	83.5	267.3	150.6	104.6	24.245	22.49	56.91	62.71	66.08
9	CK	2	6.21087	7.13304	704	217	114	82.5	264.2	140.2	106.5	24.7	22.005	56.24	61.81	65.32
9	CK	3	6.63955	7.12748	750	218	111	82	270.3	147.5	109	24.305	22.005	57.05	60.99	65.04
9	T1	1	5.15911	6.02706	634	203.5	109.3	75.5	257	115.9	77	24.99	24.16	59.07	62.13	63.3
9	T1	2	5.84208	6.53	649	205.5	102.2	71.4	259	108.3	85	25.295	24.655	58.23	62.18	63.78
9	T1	3	4.95406	6.28	712	207	96	74.3	266.2	112.9	84.2	25.11	24.7	58.02	62.51	65.65
9	T2	1	5.26833	6.10311	542	204.5	96	72.5	251.7	102.6	82.6	25.6	25.64	59.61	62.65	59.71
9	T2	2	5.22623	6.0162	553	201	99.3	73.3	250	113.8	84	25.06	25.26	59.18	61.84	58.28
9	T2	3	5.14899	6.40729	634	202.5	99.4	71.5	250.5	109.29	78.8	25.405	25.71	59.22	61.94	59.64

## Sheet: Carbohydrates
			NSCs in stem in 2020		NSCs in stem in 2021			NSCs in grains				SCs in the basal stem below the ear
Density	PGR	Repeat	Stem soluble sugar content (mg g-1 DW)	Stem starch content (mg g-1 DW)	Stem sucrose content (mg g-1 DW)	Stem soluble sugar content (mg g-1 DW)	Stem starch content (mg g-1 DW)	Grain glucose content (mg g-1 FW)	Grain sucrose content (mg g-1 FW)	Grain fructose content (mg g-1 FW)	Grain starch content (mg g-1 FW)	Lignin content (mg g-1 DW)	Cellulose content (mg g-1 DW)	Hemicellulose content (mg g-1 DW)
4.5	CK	1	101.734	148.42	66.9182	131.743	165.77	16.295	28.6123	32.3707	26.2388	90	229	127
4.5	CK	2	100.218	157.897	69.4125	121.719	158.769	18.1144	31.8271	29.9754	27.9559	86	247	131
4.5	CK	3	96.3324	157.223	74.7912	124.49	162.408	17.1971	27.1325	28.1079	25.5327	85	275	122
4.5	T1	1	93.4532	139.557	68.563	116.727	155.145	15.4762	27.0049	27.3745	22.458	95	234	127
4.5	T1	2	92.4158	130.314	67.8006	113.9	163.786	17.1082	29.483	30.4933	23.163	84	271	123
4.5	T1	3	94.4841	141.59	72.1083	117.08	161.203	17.3025	25.0078	28.7225	24.6413	89	258	133
4.5	T2	1	76.4998	125.814	65.0645	105.553	161.909	15.5424	26.0396	29.2398	21.3336	89	240	132
4.5	T2	2	89.2439	138.505	57.9885	109.55	158.231	16.075	28.7013	27.7233	22.9687	91	279	121
4.5	T2	3	98.7201	131.366	60.0552	99.6751	159.086	17.1729	25.7521	28.5397	22.7407	87	260	135
6	CK	1	103.915	148.91	65.7165	123.062	160.333	16.9861	28.765	28.7911	25.7374	85	265	120
6	CK	2	97.1305	152.578	70.9932	128.107	163.568	16.4044	27.4325	32.3531	23.5701	84	229	127
6	CK	3	94.861	139.738	72.0925	122.59	155.752	16.9293	28.7176	29.749	26.0845	80	229	129
6	T1	1	90.0317	135.436	67.6276	120.885	159.751	16.7053	24.8038	30.9063	21.8037	83	230	122
6	T1	2	89.2472	130.355	63.7449	119.71	148.869	15.9508	22.8173	26.5083	20.9421	90	260	130
6	T1	3	86.4989	147.001	74.1859	121.886	170.648	16.7732	24.1096	28.3049	23.2085	86	269	131
6	T2	1	82.1802	119.109	61.8288	109.315	161.634	16.282	23.7311	25.3343	19.6922	90	253	137
6	T2	2	77.0379	136.127	66.6997	110.773	157.867	15.9762	21.7977	29.312	21.9913	87	239	121
6	T2	3	85.973	131.274	63.0809	116.71	156.647	16.1523	22.8983	27.7342	22.3115	83	273	129
7.5	CK	1	95.124	143.529	60.12	103.681	158.622	16.0764	30.1027	29.08	24.8925	77	224	125
7.5	CK	2	93.7067	134.115	59.17	99.7026	160.54	15.2036	25.9168	28.62	24.3488	81	238	111
7.5	CK	3	96.5666	134.744	64.5294	101.784	155.476	16.9999	28.0479	26.8811	25.4692	75	245	132
7.5	T1	1	89.8119	134.328	56.7032	103.618	148.812	15.9679	25.9114	28.3943	23.4373	84	249	125
7.5	T1	2	81.5014	128.044	62.3675	104.932	148.279	15.2179	23.3493	29.4073	22.5172	81	254	128
7.5	T1	3	87.9784	130.202	57.9757	89.6616	152.176	15.7158	22.2033	26.3606	21.2229	78	221	122
7.5	T2	1	78.6177	125.916	57.5951	91.6382	144.745	15.6494	20.8593	27.524	19.752	86	251	129
7.5	T2	2	81.162	120.336	56.9885	98.7428	153.732	15.6074	21.6126	26.3812	22.5054	80	249	125
7.5	T2	3	79.5815	126.665	47.6637	92.2832	145.585	14.4793	23.8617	29.3103	22.0766	87	238	122
9	CK	1	96.9051	138.438	53.1174	104.116	158.293	15.8326	24.9407	27.3441	25.1732	75	240	113
9	CK	2	96.7197	130.352	57.869	101.347	155.848	16.4778	27.293	28.4992	24.9661	70	236	126
9	CK	3	82.0747	130.772	64.1144	111.852	157.222	15.7772	25.7921	28.762	24.3053	75	224	118
9	T1	1	84.9029	119.395	58.3682	100.376	154.028	15.7969	23.9147	27.1146	23.9111	80	238	129
9	T1	2	79.4988	129.383	50.0192	107.236	155.707	15.5452	22.6825	28.7444	22.469	79	253	117
9	T1	3	82.5558	131.54	57.5471	102.94	154.759	15.101	24.8535	27.2832	20.6552	76	221	118
9	T2	1	83.2948	120.891	54.8727	92.6138	149.891	15.5287	22.9048	23.5164	20.2315	81	231	128
9	T2	2	78.1872	117.426	52.9004	100.352	151.51	14.6647	20.5037	25.6332	21.2188	85	240	128
9	T2	3	80.0399	113.411	57.2085	103.613	158.451	15.2351	22.6685	27.4404	22.7389	81	259	109

## Sheet: Enzyme activity and polyamines
			Enzyme activity			polyamines
Density	PGR	Repeat	CWIN (ug reducing sugar g-1 FW min-1)	AGPase (nmol NADPH g-1 FW min-1)	SuS (ug sucrose g-1 FW min-1)	Spermine (nmol g-1 FW)	Spermidine (nmol g-1 FW)	Putrescine (nmol g-1 FW)	Cadaverine (nmol g-1 FW)
4.5	CK	1	1557.33	551.841	528.81	146.009	112.012	3421.49	1.64952
4.5	CK	2	1452.62	561.93	529.488	137.472	114.259	3526.17	1.81033
4.5	CK	3	1395.17	562.177	586.537	140.266	111.822	3699.44	1.5427
4.5	T1	1	1546.35	552.454	580.491	140.087	106.658	3488.5	1.52875
4.5	T1	2	1413.8	521.506	553.116	129.017	112.03	3567.67	1.64232
4.5	T1	3	1333.7	491.841	513.913	133.845	109.978	3589.21	1.62363
4.5	T2	1	1290.17	514.102	571.082	129.406	104.004	3533.73	1.3282
4.5	T2	2	1518.11	485.967	532.172	124.981	114.39	3556.43	1.52395
4.5	T2	3	1382.52	535.573	513.381	127.322	107.175	3546.4	1.7634
6	CK	1	1495.86	528.169	514.428	146.378	111.272	3459.67	1.75447
6	CK	2	1458.6	573.183	586.657	139.162	114.975	3472.39	1.71972
6	CK	3	1385.57	569.334	538.81	134.436	114.478	3468.26	1.78574
6	T1	1	1269.58	503.095	514.591	130.064	112.442	3523.45	1.83928
6	T1	2	1424.1	530.735	589.428	141.23	116.275	3452.7	1.87872
6	T1	3	1404.49	532.76	532.557	147.604	110.091	3423.96	1.49267
6	T2	1	1383.21	465.049	514.032	130.594	111.756	3467.99	1.4313
6	T2	2	1239.39	537.892	535.507	136.765	111.555	3422.25	1.30153
6	T2	3	1308.8	524.802	524.119	121.844	112.727	3457.56	1.53839
7.5	CK	1	1491.55	563.707	506.006	131.182	110.832	3478.42	1.3749
7.5	CK	2	1341.35	490.617	578.457	120.559	114.316	3441.72	1.62026
7.5	CK	3	1433.7	521.989	531.494	116.885	110.953	3484.86	1.4873
7.5	T1	1	1477.92	512.819	495.268	112.446	104.883	3428.91	1.34673
7.5	T1	2	1351.35	538.139	499.959	125.805	110.113	3466.85	1.60908
7.5	T1	3	1370.27	516.915	500.637	117.367	106.269	3477.67	1.20611
7.5	T2	1	1280.57	476.244	470.431	110.361	106.457	3481.62	1.42884
7.5	T2	2	1383.21	549.146	518.75	126.037	110.826	3464.57	1.33866
7.5	T2	3	1478.9	521.506	495.268	119.111	106.396	3421.65	1.44561
9	CK	1	1254.29	475.997	530.816	116.878	111.13	3218.96	1.2475
9	CK	2	1400.46	560.37	567.069	123.682	104.993	3236.73	1.46957
9	CK	3	1306.45	525.879	510.344	105.394	115.181	3314.76	1.6862
9	T1	1	1242.04	526.638	517.394	110.1	109.958	3138.3	1.42173
9	T1	2	1296.15	479.057	499.281	122.68	107.795	3280.36	1.3941
9	T1	3	1142.33	505.909	461.022	105.64	106.549	3288.7	1.60525
9	T2	1	1239.68	488.722	443.587	107.017	105.561	3318.3	1.46398
9	T2	2	1224.1	519.728	489.195	109.653	106.731	3041.41	1.26208
9	T2	3	1183.9	463.766	520.963	97.5493	109.609	3347.44	1.20123

## Sheet: Photosynthetic rate
Density	PGR	Repeat	Photosynthetic rate (u mol m-2 s-1)
4.5	CK	1	27.02
4.5	CK	2	29.74
4.5	CK	3	28.92
4.5	T1	1	29.72
4.5	T1	2	32.89
4.5	T1	3	28.98
4.5	T2	1	29.98
4.5	T2	2	33.25
4.5	T2	3	33.33
6	CK	1	24.41
6	CK	2	27.97
6	CK	3	26.92
6	T1	1	25.96
6	T1	2	30.8
6	T1	3	28.27
6	T2	1	32.12
6	T2	2	32.94
6	T2	3	32.41
7.5	CK	1	24.82
7.5	CK	2	26.24
7.5	CK	3	22.71
7.5	T1	1	28.39
7.5	T1	2	27.59
7.5	T1	3	28.6
7.5	T2	1	32.53
7.5	T2	2	28.15
7.5	T2	3	29.41
9	CK	1	21.77
9	CK	2	21
9	CK	3	23.47
9	T1	1	23.24
9	T1	2	24.58
9	T1	3	25.08
9	T2	1	26.5
9	T2	2	25.17
9	T2	3	27.54

## Sheet: Transmittance
			2020 year		2021 year
Density	PGR	Repeat	Ear Transmittance (%)	Bottom Transmittance (%)	Ear Transmittance (%)	Bottom Transmittance (%)
4.5	CK	1	20.2977	8.79567	27.3056	7.77577
4.5	CK	2	22.4439	9.47631	27.0955	8.96686
4.5	CK	3	21.8062	8.9207	27.2887	8.62676
4.5	T1	1	22.561	9.14634	27.5229	8.25688
4.5	T1	2	23.7054	9.78136	28.4211	9.29825
4.5	T1	3	20.7243	8.85312	28.1203	9.77444
4.5	T2	1	28.7453	9.55056	28.2468	9.41558
4.5	T2	2	26.8786	8.95954	28.97	9.87124
4.5	T2	3	25.5088	10.0407	27.853	9.09091
6	CK	1	21.028	6.63551	19.5556	7.2
6	CK	2	19.9324	6.6723	20.0258	7.75194
6	CK	3	19.7063	6.25966	19.4478	8.04322
6	T1	1	25.5814	7.06619	21.5812	8.65385
6	T1	2	25.5155	6.70103	21.8254	8.59788
6	T1	3	22.9401	7.02247	21.0117	7.7821
6	T2	1	26.5358	7.59386	22.3583	8.42266
6	T2	2	29.1853	9.75828	21.2513	8.19849
6	T2	3	29.7743	8.33333	21.2164	8.91089
7.5	CK	1	16.3823	5.80205	18.5331	6.07256
7.5	CK	2	18.4106	6.09272	17.3285	5.99278
7.5	CK	3	17.0893	6.83572	17.8295	6.89922
7.5	T1	1	24.8401	6.60981	19.0819	6.30063
7.5	T1	2	22.7616	5.93312	18.9394	6.81818
7.5	T1	3	22.7964	6.68693	19.1304	7.3913
7.5	T2	1	27.1037	6.55577	20.5805	7.65172
7.5	T2	2	25.4601	6.54397	21.0669	8.86076
7.5	T2	3	25.6646	6.44172	20.3162	8.6166
9	CK	1	14.941	5.89777	16.7883	6.56934
9	CK	2	16.8345	5.46763	16.9312	5.82011
9	CK	3	16.9863	6.0274	17.4157	6.17978
9	T1	1	21.8987	5.82278	18.7023	7.06107
9	T1	2	23.7381	5.8663	19.5046	7.12074
9	T1	3	25.3482	6.26741	19.2523	7.66355
9	T2	1	27.3927	7.42574	20.462	7.26073
9	T2	2	28.821	7.13246	19.678	7.51342
9	T2	3	28.0069	6.87285	20.3098	8.0895

## Sheet: Stem-breaking force
			Stem-breaking force (N)
Density	PGR	Repeat	2020 year	2021 yaer
4.5	CK	1	46.7	38.3
4.5	CK	2	43.2	42
4.5	CK	3	50.1	40.5
4.5	T1	1	51.6	48.2
4.5	T1	2	52.5	45.2
4.5	T1	3	52.9	45.1
4.5	T2	1	56	47.5
4.5	T2	2	54.4	42.3
4.5	T2	3	53.7	49.4
6	CK	1	41.3	27.7
6	CK	2	47.9	28
6	CK	3	45	25.1
6	T1	1	53.5	33.4
6	T1	2	51.3	31.9
6	T1	3	48.3	37.3
6	T2	1	53.5	42.6
6	T2	2	51.3	38.3
6	T2	3	54	38.1
7.5	CK	1	44.3	19.1
7.5	CK	2	46.2	18.6
7.5	CK	3	42.9	21.4
7.5	T1	1	45.2	25.8
7.5	T1	2	46.5	26.3
7.5	T1	3	50.9	29.3
7.5	T2	1	51.6	29
7.5	T2	2	48.8	32.8
7.5	T2	3	51	28.3
9	CK	1	34.2	12
9	CK	2	35.4	12.9
9	CK	3	37.3	12.6
9	T1	1	43.1	20.8
9	T1	2	40.4	23.3
9	T1	3	47	22.3
9	T2	1	48.2	34
9	T2	2	51.5	30.6
9	T2	3	46.8	36.2
